# Supplementary material for: Towards a post-pandemic future for global pathogen genome sequencing
Source: PLoS Biol. 2023 Aug 1;21(8):e3002225. doi: 10.1371/journal.pbio.3002225 (PMC10393143; doi:10.1371/journal.pbio.3002225)
Supplement: S1 Data — Monthly SARS-CoV-2 genomes uploaded to GISAID [“SARS-CoV-2 Seqs (Global)”] were obtained from the EpiCoV “Global by month” download. Monthly influenza virus genomes uploaded to GISAID [“Influenza Seqs (Global)”] were obtained from https://gisaid.org/influenza-subtypes-dashboard/. In the lower panel of Fig 3, SARS-CoV-2 sequences have been divided according to World Bank income categories, with lower-middle and upper-middle combined into a single category [“SARS-CoV-2 Seqs (Middle-income)”]. (TSV) [file pbio.3002225.s001.tsv]

Decimal Date	Influenza Seqs (Global)	SARS-CoV-2 Seqs (Global)	SARS-CoV-2 Seqs (High-income)	SARS-CoV-2 Seqs (Middle-income)	SARS-CoV-2 Seqs (Low-income)
2020.000	5814	67	13	54	0
2020.083	3677	186	98	88	0
2020.167	1952	2957	2571	367	19
2020.250	53	12598	11824	737	36
2020.333	14	20162	18569	1492	101
2020.417	6	21876	19699	2135	39
2020.500	21	18912	16845	2002	65
2020.583	48	17591	15325	2185	81
2020.667	114	39157	37421	1300	427
2020.750	101	39425	37751	1598	7
2020.833	102	60211	58220	1877	112
2020.917	157	81175	76833	4190	141
2021.000	304	141735	137070	4499	164
2021.083	182	188678	181578	6556	538
2021.167	272	309221	293664	15202	340
2021.250	153	392933	378564	13710	542
2021.333	144	475348	444075	30563	675
2021.417	263	363681	324165	38678	818
2021.500	235	391724	353688	36636	1377
2021.583	341	633243	546538	85862	821
2021.667	621	770064	707365	61288	1400
2021.750	1044	826093	757838	67507	747
2021.833	2121	823388	763420	58901	1043
2021.917	3353	1062899	988687	73528	594
2022.000	1951	1050888	974394	75725	730
2022.083	1491	1120033	1042573	75435	1321
2022.167	4102	1100995	1015348	84757	792
2022.250	4269	779761	726507	52867	386
2022.333	3136	590754	552362	37550	740
2022.417	1564	503154	451878	50793	483
2022.500	1019	560686	506128	54095	427
2022.583	961	595782	528607	66285	841
2022.667	1681	416056	365267	50145	265
2022.750	3549	356173	318403	37275	415
2022.833	6035	354997	296562	58176	234
2022.917	9744	362030	318481	43252	145
2023.000	4177	379339	338870	39738	579
2023.083	2357	245292	214823	29763	446
2023.167	1077	230484	210736	18924	657
2023.250	148	160492	132988	27084	255
